# Supplementary material for: 3D Spheroid Human Dermal Papilla Cell as an Effective Model for the Screening of Hair Growth Promoting Compounds: Examples of Minoxidil and 3,4,5-Tri-O-caffeoylquinic acid (TCQA)
Source: Cells. 2022 Jun 30;11(13):2093. doi: 10.3390/cells11132093 (PMC9265566; doi:10.3390/cells11132093)
Supplement: Supplementary file 1 [file cells-11-02093-s001.zip]

Archive with 2 entries (2 files):
- Supp Figures 2022.pptx
- Supp Tables.pdf
